# Supplementary material for: Integrated Physiological, Transcriptomic, and Proteomic Analyses Reveal the Regulatory Role of Melatonin in Tomato Plants’ Response to Low Night Temperature
Source: Antioxidants (Basel). 2022 Oct 19;11(10):2060. doi: 10.3390/antiox11102060 (PMC9598176; doi:10.3390/antiox11102060)
Supplement: Supplementary file 1 [file antioxidants-11-02060-s001.zip]

Archive with 2 entries (2 files):
- Table S1 Go and KEGG enrichment analysis of DEGs.xlsx
- Table S2 Go and KEGG enrichment analysis of DEPs.xlsx
