# Supplementary material for: Integrated Physiological, Transcriptomic, and Proteomic Analyses Reveal the Regulatory Role of Melatonin in Tomato Plants’ Response to Low Night Temperature
Source: Antioxidants (Basel). 2022 Oct 19;11(10):2060. doi: 10.3390/antiox11102060 (PMC9598176; doi:10.3390/antiox11102060)
Supplement: Supplementary file 1 [file antioxidants-11-02060-s001.zip › Table S1 Go and KEGG enrichment analysis of DEGs.xlsx]

## Sheet: GO.top.Total
id	term	category	ListHits	pval	Enrichment_score	Gene
GO:0042026	protein refolding	biological_process	8	6.88282e-06	5.56007	Solyc01g099660.4; Solyc02g088610.4; Solyc06g011370.4; Solyc06g011380.2; Solyc06g011400.2; Solyc06g076020.3; Solyc09g075950.1; Solyc11g066060.3
GO:0042546	cell wall biogenesis	biological_process	11	9.76996e-06	4.11659	Solyc01g099630.4; Solyc02g091920.3; Solyc03g093080.3; Solyc03g093110.3; Solyc03g093120.5.1; Solyc03g093130.3; Solyc06g061210.4; Solyc07g055990.3; Solyc07g056000.2; Solyc09g008320.4; Solyc11g066270.3
GO:0002253	activation of immune response	biological_process	7	1.16369e-05	5.92268	Solyc04g007760.3; Solyc04g007820.3; Solyc04g007823.1; Solyc04g007825.2; Solyc05g046140.3; Solyc07g008710.3; Solyc10g048030.2
GO:0010411	xyloglucan metabolic process	biological_process	11	1.20433e-05	4.03892	Solyc01g099630.4; Solyc02g091920.3; Solyc03g093080.3; Solyc03g093110.3; Solyc03g093120.5.1; Solyc03g093130.3; Solyc03g094020.3; Solyc07g055990.3; Solyc07g056000.2; Solyc09g008320.4; Solyc11g066270.3
GO:0009611	response to wounding	biological_process	27	1.52178e-05	2.3249	Solyc01g096880.4; Solyc01g105387.1; Solyc01g105450.4; Solyc02g063547.1; Solyc02g079280.3; Solyc02g085730.3; Solyc03g006550.4; Solyc03g111300.1; Solyc04g009440.3; Solyc04g072000.4; Solyc05g047600.4; Solyc05g056420.4; Solyc06g074410.4; Solyc06g074420.1; Solyc07g032490.3; Solyc07g042170.3; Solyc08g067340.4; Solyc08g067360.3; Solyc08g080630.4; Solyc09g056430.4; Solyc09g061840.4; Solyc09g084460.3; Sol…
GO:0031408	oxylipin biosynthetic process	biological_process	11	2.18599e-05	3.82255	Solyc01g006540.4; Solyc02g087110.3; Solyc03g111170.3; Solyc03g122340.3; Solyc04g079250.3; Solyc04g079260.3; Solyc04g079730.1; Solyc07g007870.3; Solyc08g014000.3; Solyc09g061840.4; Solyc11g069800.1
GO:0016125	sterol metabolic process	biological_process	9	2.54642e-05	4.37856	Solyc01g080900.4; Solyc01g109140.3; Solyc02g085360.4; Solyc02g089160.3; Solyc04g079730.1; Solyc04g080650.4; Solyc07g045350.4; Solyc08g075320.4; Solyc11g069800.1
GO:0015858	nucleoside transport	biological_process	3	3.32676e-05	11.6761	Solyc02g079330.3; Solyc02g079350.3; Solyc10g005450.2
GO:0006571	tyrosine biosynthetic process	biological_process	3	3.32676e-05	11.6761	Solyc06g074530.1; Solyc07g007590.1; Solyc09g011870.3
GO:0019538	protein metabolic process	biological_process	6	3.98737e-05	5.83807	Solyc02g088610.4; Solyc03g115230.3; Solyc03g118340.3; Solyc06g011370.4; Solyc06g011380.2; Solyc06g011400.2
GO:0005886	plasma membrane	cellular_component	186	2.58897e-07	1.41723	Solyc01g005780.1; Solyc01g005870.3; Solyc01g006550.3; Solyc01g006720.4; Solyc01g006950.3; Solyc01g008500.4; Solyc01g009690.3; Solyc01g009700.3; Solyc01g009930.3; Solyc01g011430.4; Solyc01g016355.1; Solyc01g065700.3; Solyc01g067330.3; Solyc01g086730.4; Solyc01g094020.3; Solyc01g095550.2; Solyc01g096720.4; Solyc01g099370.3; Solyc01g099620.3; Solyc01g099660.4; Solyc01g105387.1; Solyc01g105450.4; Sol…
GO:0031012	extracellular matrix	cellular_component	6	1.21305e-06	8.98165	Solyc02g092110.3; Solyc02g092120.3; Solyc04g005040.1; Solyc04g005050.1; Solyc04g077580.3; Solyc05g006360.2
GO:0048046	apoplast	cellular_component	44	3.52535e-06	2.01946	Solyc01g010390.3; Solyc01g021600.4; Solyc01g099630.4; Solyc01g105410.4; Solyc02g022850.1; Solyc02g071620.3; Solyc02g071710.3; Solyc02g091920.3; Solyc03g025380.3; Solyc03g093080.3; Solyc03g093110.3; Solyc03g093120.5.1; Solyc03g093130.3; Solyc03g115990.3; Solyc03g121900.1; Solyc04g055170.3; Solyc04g074430.2; Solyc04g076190.1; Solyc04g079460.1; Solyc05g005540.4; Solyc05g052370.3; Solyc06g035960.3; S…
GO:0005618	cell wall	cellular_component	57	4.05503e-06	1.83042	Solyc01g087840.3; Solyc01g091050.4; Solyc01g099630.4; Solyc01g099660.4; Solyc01g099950.1; Solyc01g100980.4; Solyc01g105410.4; Solyc02g022850.1; Solyc02g071620.3; Solyc02g071710.3; Solyc02g077710.1; Solyc02g080220.3; Solyc02g091920.3; Solyc03g025380.3; Solyc03g046200.1; Solyc03g078090.4; Solyc03g093080.3; Solyc03g093110.3; Solyc03g093120.5.1; Solyc03g093130.3; Solyc03g097840.3; Solyc03g114860.4; S…
GO:0005615	extracellular space	cellular_component	17	1.57665e-05	2.95379	Solyc01g008620.4; Solyc01g056310.3; Solyc01g105410.4; Solyc01g106605.1; Solyc02g061770.4; Solyc02g076980.5.1; Solyc02g077040.4; Solyc02g082920.4; Solyc02g082930.3; Solyc02g086700.4; Solyc02g093040.4; Solyc04g074430.2; Solyc04g079460.1; Solyc04g080820.2; Solyc05g007950.4; Solyc08g079830.4; Solyc11g066390.2
GO:0005576	extracellular region	cellular_component	78	2.48868e-05	1.5795	Solyc01g068380.3; Solyc01g087840.3; Solyc01g091050.4; Solyc01g099520.3; Solyc01g099950.1; Solyc01g100930.3; Solyc01g100980.4; Solyc01g105070.3; Solyc01g110060.3; Solyc01g111970.4; Solyc02g030130.4; Solyc02g071560.4; Solyc02g077330.3; Solyc02g077710.1; Solyc02g079440.3; Solyc02g080220.3; Solyc02g083490.3; Solyc02g087790.2; Solyc02g093580.4; Solyc03g006240.3; Solyc03g046200.1; Solyc03g078090.4; Sol…
GO:0005777	peroxisome	cellular_component	23	5.22192e-05	2.33118	Solyc01g094090.4; Solyc01g098910.3; Solyc02g079170.3; Solyc02g081360.4; Solyc02g081390.3; Solyc02g082910.4; Solyc02g091100.3; Solyc03g111170.3; Solyc04g005160.3; Solyc04g005670.3; Solyc05g007220.4; Solyc06g008920.3; Solyc06g066310.3; Solyc06g083000.1; Solyc06g083020.3; Solyc06g083050.3; Solyc06g150132.1; Solyc07g007870.3; Solyc07g045350.4; Solyc07g054670.4; Solyc08g076300.3; Solyc09g061840.4; Sol…
GO:0009897	external side of plasma membrane	cellular_component	5	0.000377809	4.86506	Solyc01g105387.1; Solyc01g105450.4; Solyc02g065765.1; Solyc06g083720.2; Solyc09g064490.3
GO:0016021	integral component of membrane	cellular_component	260	0.00242361	1.16502	Solyc01g005780.1; Solyc01g005870.3; Solyc01g006150.3; Solyc01g006550.3; Solyc01g006720.4; Solyc01g006950.3; Solyc01g008500.4; Solyc01g008670.4; Solyc01g008690.3; Solyc01g009690.3; Solyc01g009700.3; Solyc01g009930.3; Solyc01g011430.4; Solyc01g016355.1; Solyc01g067330.3; Solyc01g080900.4; Solyc01g086720.3; Solyc01g086730.4; Solyc01g088430.4; Solyc01g091690.3; Solyc01g094020.3; Solyc01g096720.4; Sol…
GO:0005740	mitochondrial envelope	cellular_component	3	0.00341349	4.49083	Solyc02g062550.3; Solyc03g033770.1; Solyc10g007280.4
GO:0004553	hydrolase activity, hydrolyzing O-glycosyl compounds	molecular_function	11	2.45062e-06	4.65354	Solyc01g099630.4; Solyc02g091920.3; Solyc03g093080.3; Solyc03g093110.3; Solyc03g093120.5.1; Solyc03g093130.3; Solyc03g094020.3; Solyc07g055990.3; Solyc09g008320.4; Solyc10g045240.2; Solyc11g066270.3
GO:0005506	iron ion binding	molecular_function	46	2.46065e-06	2.01162	Solyc01g008670.4; Solyc01g080900.4; Solyc01g088430.4; Solyc01g109140.3; Solyc02g022890.3; Solyc02g065190.3; Solyc02g085360.4; Solyc02g089160.3; Solyc02g090340.2; Solyc03g007960.3; Solyc03g025640.2; Solyc03g083440.4; Solyc03g095310.3; Solyc03g111300.1; Solyc03g111940.2; Solyc03g122350.3; Solyc04g078325.1; Solyc04g079640.3; Solyc04g079660.2; Solyc04g079730.1; Solyc04g080650.4; Solyc04g150164.1; Sol…
GO:0016762	xyloglucan:xyloglucosyl transferase activity	molecular_function	10	3.66494e-06	4.86506	Solyc01g099630.4; Solyc02g091920.3; Solyc03g093080.3; Solyc03g093110.3; Solyc03g093120.5.1; Solyc03g093130.3; Solyc07g055990.3; Solyc07g056000.2; Solyc09g008320.4; Solyc11g066270.3
GO:0020037	heme binding	molecular_function	53	4.35951e-06	1.87186	Solyc01g008670.4; Solyc01g080900.4; Solyc01g105070.3; Solyc01g109140.3; Solyc02g065190.3; Solyc02g083490.3; Solyc02g085360.4; Solyc02g087110.3; Solyc02g089160.3; Solyc02g090340.2; Solyc03g025380.3; Solyc03g025640.2; Solyc03g095310.3; Solyc03g096460.4; Solyc03g111300.1; Solyc03g111940.2; Solyc03g122350.3; Solyc04g078325.1; Solyc04g079640.3; Solyc04g079660.2; Solyc04g079730.1; Solyc04g080650.4; Sol…
GO:0003700	DNA-binding transcription factor activity	molecular_function	118	1.03715e-05	1.46448	Solyc01g087130.4; Solyc01g090760.4; Solyc01g091470.3; Solyc01g097290.4; Solyc01g104550.3; Solyc01g106460.4; Solyc01g109700.3; Solyc01g112190.3; Solyc02g030200.1; Solyc02g037530.3; Solyc02g062380.3; Solyc02g063430.4; Solyc02g065800.3; Solyc02g071130.4; Solyc02g077590.1; Solyc02g077810.1; Solyc02g078620.1; Solyc02g079280.3; Solyc02g080890.3; Solyc02g087860.3; Solyc02g087920.3; Solyc02g088670.1; Sol…
GO:0016705	oxidoreductase activity, acting on paired donors, with incorporation or reduction of molecular oxygen	molecular_function	27	1.52178e-05	2.3249	Solyc01g008670.4; Solyc01g109140.3; Solyc02g085360.4; Solyc02g089160.3; Solyc03g025640.2; Solyc03g095310.3; Solyc03g111300.1; Solyc03g111940.2; Solyc03g122350.3; Solyc04g078325.1; Solyc04g079730.1; Solyc04g150164.1; Solyc05g011970.3; Solyc06g061023.1; Solyc06g074240.3; Solyc06g150137.1; Solyc07g006890.1; Solyc07g052070.3; Solyc07g055460.3; Solyc08g075320.4; Solyc09g066400.2; Solyc10g007880.4; Sol…
GO:0004497	monooxygenase activity	molecular_function	30	3.84696e-05	2.11524	Solyc01g008670.4; Solyc01g080900.4; Solyc01g109140.3; Solyc02g085360.4; Solyc02g089160.3; Solyc03g025640.2; Solyc03g095310.3; Solyc03g111940.2; Solyc03g122350.3; Solyc04g078325.1; Solyc04g079730.1; Solyc04g080650.4; Solyc04g150164.1; Solyc05g011970.3; Solyc06g061023.1; Solyc06g062310.3; Solyc06g150137.1; Solyc07g006890.1; Solyc07g052070.3; Solyc07g055460.3; Solyc08g075320.4; Solyc09g064160.3; Sol…
GO:0042623	ATPase activity, coupled	molecular_function	4	0.000126492	7.07645	Solyc01g099660.4; Solyc06g076020.3; Solyc09g075950.1; Solyc11g066060.3
GO:0080019	fatty-acyl-CoA reductase (alcohol-forming) activity	molecular_function	4	0.000126492	7.07645	Solyc06g074390.3; Solyc06g074410.4; Solyc09g005940.4; Solyc11g067190.3
GO:0102965	alcohol-forming fatty acyl-CoA reductase activity	molecular_function	4	0.000126492	7.07645	Solyc06g074390.3; Solyc06g074410.4; Solyc09g005940.4; Solyc11g067190.3

## Sheet: KEGG
Classification_level2	Classification_level1	Type	Gene_number	Percentage	Gene
Environmental adaptation	Organismal Systems	Up	5	6.67	Solyc01g006730.4; Solyc01g106605.1; Solyc03g007890.3; Solyc05g053550.3; Solyc09g091510.3
Environmental adaptation	Organismal Systems	Down	20	9.13	Solyc01g099620.3; Solyc01g105630.4; Solyc02g076980.5.1; Solyc02g083850.3; Solyc03g005040.1; Solyc03g123800.3; Solyc04g058170.1; Solyc06g069740.1; Solyc06g073830.1; Solyc06g083000.1; Solyc06g150132.1; Solyc07g008620.1; Solyc08g069140.4; Solyc09g014990.4; Solyc10g074740.2; Solyc10g079125.1; Solyc11g065660.2; Solyc11g071760.3; Solyc12g005620.1; Solyc12g099790.3
Amino acid metabolism	Metabolism	Up	6	8	Solyc01g094090.4; Solyc01g111220.3; Solyc02g078650.4; Solyc04g063350.3; Solyc09g064160.3; Solyc10g018390.3
Amino acid metabolism	Metabolism	Down	31	14.16	Solyc01g091170.3; Solyc01g095080.3; Solyc01g110430.3; Solyc01g111210.3; Solyc02g081390.3; Solyc02g082830.3; Solyc03g083440.4; Solyc03g115990.3; Solyc04g025530.3; Solyc04g054820.3; Solyc04g072800.4; Solyc04g074480.3; Solyc06g063090.4; Solyc06g074530.1; Solyc07g007590.1; Solyc07g045350.4; Solyc07g049530.3; Solyc08g006740.3; Solyc08g006750.4; Solyc08g068600.3; Solyc08g068610.3; Solyc08g068680.4; Sol…
Biosynthesis of other secondary metabolites	Metabolism	Up	6	8	Solyc02g078650.4; Solyc05g053550.3; Solyc06g007960.4; Solyc09g059170.3; Solyc09g091510.3; Solyc11g010120.2
Biosynthesis of other secondary metabolites	Metabolism	Down	22	10.05	Solyc01g010390.3; Solyc01g105070.3; Solyc02g030480.4; Solyc02g083490.3; Solyc02g093230.4; Solyc02g093250.3; Solyc03g025380.3; Solyc03g097030.3; Solyc04g054950.3; Solyc06g073760.3; Solyc06g150137.1; Solyc08g076300.3; Solyc09g007520.3; Solyc09g007910.4; Solyc10g050160.2; Solyc10g078220.2; Solyc10g084240.3; Solyc11g011330.2; Solyc11g018774.1; Solyc11g018800.3; Solyc11g071470.1; Solyc11g072550.2
Carbohydrate metabolism	Metabolism	Up	11	14.67	Solyc01g056310.3; Solyc01g091050.4; Solyc01g094090.4; Solyc02g080220.3; Solyc03g007810.3; Solyc04g007650.4; Solyc04g063350.3; Solyc09g007270.3; Solyc10g055820.3; Solyc11g062440.2; Solyc12g055970.3
Carbohydrate metabolism	Metabolism	Down	50	22.83	Solyc01g010390.3; Solyc01g079300.4; Solyc01g095470.3; Solyc01g099950.1; Solyc01g100830.2; Solyc02g061770.4; Solyc02g082920.4; Solyc02g082930.3; Solyc02g084980.3; Solyc02g086530.4; Solyc02g087790.2; Solyc02g088690.4; Solyc02g091770.3; Solyc02g093580.4; Solyc03g006860.3; Solyc03g097410.1; Solyc03g114860.4; Solyc03g115990.3; Solyc04g005160.3; Solyc04g025530.3; Solyc04g054820.3; Solyc04g072000.4; Sol…
Energy metabolism	Metabolism	Up	1	1.33	Solyc09g092430.3
Energy metabolism	Metabolism	Down	9	4.11	Solyc02g067790.4; Solyc03g083440.4; Solyc03g115990.3; Solyc06g063090.4; Solyc07g055060.3; Solyc10g050890.2; Solyc11g006910.3; Solyc11g068430.3; Solyc11g069640.2
Glycan biosynthesis and metabolism	Metabolism	Up	1	1.33	Solyc10g055620.2
Glycan biosynthesis and metabolism	Metabolism	Down	2	0.91	Solyc01g150146.1; Solyc11g042460.2
Lipid metabolism	Metabolism	Up	9	12	Solyc01g006540.4; Solyc01g088430.4; Solyc02g063547.1; Solyc05g009270.4; Solyc06g059710.3; Solyc06g074410.4; Solyc08g014000.3; Solyc09g005940.4; Solyc11g072980.1
Lipid metabolism	Metabolism	Down	22	10.05	Solyc01g088150.3; Solyc02g085730.3; Solyc02g087110.3; Solyc03g122340.3; Solyc04g079730.1; Solyc05g056420.4; Solyc06g030590.3; Solyc06g062600.3; Solyc06g067950.3; Solyc06g074390.3; Solyc07g006890.1; Solyc07g007870.3; Solyc07g045350.4; Solyc07g056320.4; Solyc08g082620.3; Solyc09g014350.3; Solyc09g015070.3; Solyc09g061840.4; Solyc11g042460.2; Solyc11g067190.3; Solyc11g069800.1; Solyc12g042890.2
Metabolism of cofactors and vitamins	Metabolism	Up	2	2.67	Solyc10g006900.3; Solyc12g013710.2
Metabolism of cofactors and vitamins	Metabolism	Down	16	7.31	Solyc01g086650.3; Solyc02g082830.3; Solyc02g093990.4; Solyc03g097030.3; Solyc03g098010.3; Solyc06g150137.1; Solyc07g053270.3; Solyc08g065480.3; Solyc08g076300.3; Solyc08g080090.3; Solyc08g082620.3; Solyc09g074970.3; Solyc11g007570.2; Solyc11g008870.2; Solyc12g056270.2; Solyc12g088220.2
Metabolism of other amino acids	Metabolism	Up	3	4	Solyc01g081250.3; Solyc01g094090.4; Solyc09g007270.3
Metabolism of other amino acids	Metabolism	Down	9	4.11	Solyc01g010390.3; Solyc01g081310.3; Solyc01g086680.4; Solyc02g081390.3; Solyc04g005160.3; Solyc04g025530.3; Solyc06g073760.3; Solyc09g011540.2; Solyc12g056250.2
Metabolism of terpenoids and polyketides	Metabolism	Up	10	13.33	Solyc01g080900.4; Solyc02g063547.1; Solyc02g085360.4; Solyc03g006880.3; Solyc06g059930.4; Solyc07g051940.4; Solyc08g005710.3; Solyc10g005410.4; Solyc10g085880.1; Solyc12g006570.2
Metabolism of terpenoids and polyketides	Metabolism	Down	24	10.96	Solyc01g079200.4; Solyc01g105920.3; Solyc02g070430.3; Solyc02g080120.3; Solyc02g089160.3; Solyc03g006545.1; Solyc03g006550.4; Solyc03g007960.3; Solyc04g014990.3; Solyc04g016200.1; Solyc04g016230.4; Solyc04g080820.2; Solyc05g011970.3; Solyc06g066310.3; Solyc06g066820.4; Solyc06g074240.3; Solyc07g045350.4; Solyc07g056570.1; Solyc08g075320.4; Solyc10g017570.3; Solyc10g079320.3; Solyc11g010960.2; Sol…
Nucleotide metabolism	Metabolism	Up	1	1.33	Solyc03g007810.3
Nucleotide metabolism	Metabolism	Down	6	2.74	Solyc02g078400.3; Solyc02g093990.4; Solyc03g063600.4; Solyc05g010340.3; Solyc06g061040.4; Solyc07g065890.3
Folding, sorting and degradation	Genetic Information Processing	Up	9	12	Solyc03g007890.3; Solyc03g123540.3; Solyc04g014480.3; Solyc05g014280.4; Solyc06g076520.1; Solyc08g062340.3; Solyc08g062437.1; Solyc09g015000.4; Solyc11g020040.2
Folding, sorting and degradation	Genetic Information Processing	Down	11	5.02	Solyc01g006950.3; Solyc01g067120.4; Solyc01g099660.4; Solyc01g111640.3; Solyc06g052050.4; Solyc06g076020.3; Solyc06g084440.3; Solyc07g054140.3; Solyc11g066060.3; Solyc11g068770.1; Solyc12g013820.3
Replication and repair	Genetic Information Processing	Up	4	5.33	Solyc02g082120.3; Solyc05g012950.3; Solyc10g005210.4; Solyc11g067110.2
Replication and repair	Genetic Information Processing	Down	1	0.46	Solyc02g071530.2
Transcription	Genetic Information Processing	Up	1	1.33	Solyc11g020040.2
Transcription	Genetic Information Processing	Down	4	1.83	Solyc06g076020.3; Solyc11g066060.3; Solyc12g010600.3; Solyc12g089010.3
Translation	Genetic Information Processing	Up	1	1.33	Solyc09g057950.3
Translation	Genetic Information Processing	Down	3	1.37	Solyc01g103510.4; Solyc03g150137.1; Solyc12g014600.2
Membrane transport	Environmental Information Processing	Down	1	0.46	Solyc06g009290.4
Signal transduction	Environmental Information Processing	Up	15	20	Solyc01g097290.4; Solyc01g106605.1; Solyc01g110590.4; Solyc01g110770.2; Solyc03g007050.3; Solyc03g120380.3; Solyc04g007650.4; Solyc06g008590.3; Solyc07g014620.1; Solyc08g068480.1; Solyc08g068490.3; Solyc08g080890.3; Solyc10g055820.3; Solyc11g011650.1; Solyc12g005310.2
Signal transduction	Environmental Information Processing	Down	31	14.16	Solyc01g095080.3; Solyc01g099620.3; Solyc01g105630.4; Solyc02g061770.4; Solyc02g071220.3; Solyc02g082920.4; Solyc02g082930.3; Solyc03g006930.3; Solyc03g093080.3; Solyc03g093110.3; Solyc03g093120.5.1; Solyc03g093130.3; Solyc03g097410.1; Solyc03g123800.3; Solyc04g078470.3; Solyc04g079820.3; Solyc05g056420.4; Solyc06g048930.4; Solyc06g053260.1; Solyc06g069740.1; Solyc07g042170.3; Solyc07g066560.1; S…
Transport and catabolism	Cellular Processes	Up	8	10.67	Solyc03g120120.3; Solyc04g007650.4; Solyc06g074410.4; Solyc09g005940.4; Solyc10g008840.3; Solyc11g020040.2; Solyc11g066390.2; Solyc12g010700.2
Transport and catabolism	Cellular Processes	Down	10	4.57	Solyc02g091100.3; Solyc05g009550.3; Solyc06g074390.3; Solyc06g076020.3; Solyc06g076450.3; Solyc09g061840.4; Solyc10g086320.2; Solyc11g066060.3; Solyc11g066770.3; Solyc11g067190.3

## Sheet: TFs upregulated by melatonin
gene_id	gene_symbol	description	LN1	LN2	LN3	MTLN1	MTLN2	MTLN3
Solyc01g090760	GATA4	GATA transcription factor 4	1.08713	0.21867	0.713262	4.69396	2.2433	3.39679
Solyc09g065660	HSFA2B	Heat stress transcription factor A-2b	0.278906	0.283043	0.850026	2.60309	2.11724	2.29264
Solyc02g087920	FEZ	Protein FEZ	0.161097	0.0302534	0.163748	0.812891	0.375556	0.469123
Solyc07g053450	BZIP34	Basic leucine zipper 34	0.516142	0.0691316	0.337583	1.48443	1.04564	1.46134
Solyc08g065910	RAX3	Transcription factor RAX3	0.142591	0.262178	0.779782	1.30858	1.77255	1.11825
Solyc04g008500	IDD4	Protein indeterminate-domain 4, chloroplastic	0.961718	0.408897	0.686274	2.44776	2.74387	1.88601
Solyc04g078770	HSFB4	Heat stress transcription factor B-4	0.379361	0.276853	0.945039	1.71384	1.92477	1.61155
Solyc09g010960	WRKY49	Probable WRKY transcription factor 49	0.30395	0.0828858	0.673188	1.20843	1.21593	0.962064
Solyc12g038520	SPL6	Squamosa promoter-binding-like protein 6	1.5977	1.29986	2.5305	5.85867	5.04792	5.51617
Solyc10g049870	ZFP1	Zinc finger protein 1	0.496155	0.622089	1.25851	2.19457	3.07638	1.74428
Solyc11g072850	COL3	Zinc finger protein CONSTANS-LIKE 3	1.05282	0.304749	0.197324	1.64733	0.964953	1.81087
Solyc05g007180	ATHB-13	Homeobox-leucine zipper protein ATHB-13	7.61332	3.8538	5.58788	16.3214	11.4815	19.0432
Solyc02g077590	ATHB-52	Homeobox-leucine zipper protein ATHB-52	7.25028	2.51018	8.24791	19.7646	11.8259	17.3318
Solyc03g113890	ZFP5	Zinc finger protein 5	0.663961	0.308112	0.578897	1.89142	0.870031	1.36398
Solyc03g115450	ZAT9	Zinc finger protein ZAT9	0.102569	0.159497	0.241004	0.185786	0.679397	0.35216
Solyc10g081490	MYB94	Transcription factor MYB94	1.19674	0.883229	1.40166	3.4493	2.38347	2.46781
Solyc10g084380	WRKY4	Probable WRKY transcription factor 4	0.792444	1.5088	1.51264	3.13938	3.09104	2.7732
Solyc03g006830	AGL42	MADS-box protein AGL42	1.22817	1.01908	2.80025	3.29912	4.34351	4.08478
Solyc02g089540	COL2	Zinc finger protein CONSTANS-LIKE 2	24.5256	25.6262	42.4315	65.3646	65.943	72.5141
Solyc01g087130	MYB83	Transcription factor MYB83	0.451783	0.460554	0.574494	1.51969	1.18877	0.552412
Solyc02g092570	SCL32	Scarecrow-like protein 32	3.24888	2.76796	2.89774	6.41931	7.14747	5.91086
Solyc01g109700	BHLH63	Transcription factor bHLH63	9.45044	7.29044	11.2819	20.351	18.9044	21.0141
Solyc02g037530	ARF8	Auxin response factor 8	0.964813	1.103	1.07909	2.14884	2.12688	2.35118
Solyc08g076820	BHLH71	Transcription factor bHLH71	3.24792	2.63566	2.17039	4.6304	6.40378	5.85709
Solyc03g115540	BHLH72	Transcription factor PIF7	2.12942	0.803038	3.11408	3.73362	3.43531	4.56666
Solyc01g097290	IAA16	Auxin-responsive protein IAA16	41.3946	33.7412	51.5877	98.5846	69.801	75.2976
Solyc02g078620	DOF5.3	Dof zinc finger protein DOF5.3	2.25194	0.701695	0.939575	2.0882	2.56824	2.50327
