# Supplementary material for: Integrated Physiological, Transcriptomic, and Proteomic Analyses Reveal the Regulatory Role of Melatonin in Tomato Plants’ Response to Low Night Temperature
Source: Antioxidants (Basel). 2022 Oct 19;11(10):2060. doi: 10.3390/antiox11102060 (PMC9598176; doi:10.3390/antiox11102060)
Supplement: Supplementary file 1 [file antioxidants-11-02060-s001.zip › Table S2 Go and KEGG enrichment analysis of DEPs.xlsx]

## Sheet: GO.top.Total
id	term	category	pval	Enrichment_score	Protein_Gene
GO:0009717	isoflavonoid biosynthetic process	biological_process	0	14.2288	Solyc05g051660.1.1; Solyc09g075710.1.1
GO:0046287	isoflavonoid metabolic process	biological_process	0	14.2288	Solyc05g051660.1.1; Solyc09g075710.1.1
GO:0009813	flavonoid biosynthetic process	biological_process	2.32581e-05	10.6716	Solyc05g051660.1.1; Solyc05g052240.3.1; Solyc09g075710.1.1
GO:0009088	threonine biosynthetic process	biological_process	0.00128607	7.11441	Solyc04g008760.3.1; Solyc06g062840.4.1
GO:0016192	vesicle-mediated transport	biological_process	0.00578853	4.74294	Solyc05g052310.3.1; Solyc08g080410.3.1
GO:0002253	activation of immune response	biological_process	0.00578853	4.74294	Solyc07g008710.3.1; Solyc08g023660.3.1
GO:0017148	negative regulation of translation	biological_process	0.00578853	4.74294	Solyc07g066460.3.1; Solyc12g014390.3.1
GO:0006355	regulation of transcription, DNA-templated	biological_process	0.00961363	4.06538	Solyc06g072040.1.1; Solyc12g099560.2.1
GO:0045893	positive regulation of transcription, DNA-templated	biological_process	0.00961363	4.06538	Solyc06g072040.1.1; Solyc12g099560.2.1
GO:0030163	protein catabolic process	biological_process	0.0103823	2.84576	Solyc01g101240.4.1; Solyc02g086830.3.1; Solyc04g079200.3.1; Solyc06g082630.4.1
GO:0009707	chloroplast outer membrane	cellular_component	0.00578853	4.74294	Solyc05g012080.3.1; Solyc09g074940.3.1
GO:0009840	chloroplastic endopeptidase Clp complex	cellular_component	0.00578853	4.74294	Solyc05g012620.4.1; Solyc10g049710.2.1
GO:0031966	mitochondrial membrane	cellular_component	0.00737987	3.5572	Solyc01g006510.3.1; Solyc05g012080.3.1; Solyc09g091170.4.1
GO:0005576	extracellular region	cellular_component	0.00909824	1.87633	Solyc01g067850.2.1; Solyc01g087970.3.1; Solyc01g104950.4.1; Solyc01g110050.1.1; Solyc02g077710.1.1; Solyc04g064760.3.1; Solyc05g015490.4.1; Solyc08g005800.4.1; Solyc10g084320.3.1; Solyc10g085220.3.1; Solyc11g066590.2.1; Solyc12g056960.2.1
GO:0005622	intracellular	cellular_component	0.0282042	2.84576	Solyc05g052310.3.1; Solyc08g015660.3.1
GO:0005739	mitochondrion	cellular_component	0.0384222	1.44844	Solyc01g049960.4.1; Solyc02g066930.3.1; Solyc03g097290.4.1; Solyc03g113780.3.1; Solyc04g074550.4.1; Solyc06g060260.3.1; Solyc06g075810.3.1; Solyc07g053280.4.1; Solyc07g063140.1.1; Solyc08g080370.3.1; Solyc08g080550.1.1; Solyc09g018750.3.1; Solyc09g065840.3.1; Solyc09g091170.4.1; Solyc10g079200.2.1; Solyc11g020870.3.1; Solyc11g027895.1.1
GO:0009505	plant-type cell wall	cellular_component	0.0457994	1.87221	Solyc01g067850.2.1; Solyc04g008730.3.1; Solyc05g015490.4.1; Solyc08g005800.4.1; Solyc10g085220.3.1
GO:0000139	Golgi membrane	cellular_component	0.0576161	2.18905	Solyc03g121800.4.1; Solyc05g052070.3.1
GO:0019898	extrinsic component of membrane	cellular_component	0.0576161	2.18905	Solyc06g065490.3.1; Solyc10g054420.2.1
GO:0000502	proteasome complex	cellular_component	0.0968667	1.7786	Solyc04g079200.3.1; Solyc06g082630.4.1
GO:0033987	2-hydroxyisoflavanone dehydratase activity	molecular_function	0	14.2288	Solyc05g051660.1.1; Solyc09g075710.1.1
GO:0043023	ribosomal large subunit binding	molecular_function	0.000338961	9.48588	Solyc02g038803.1.1; Solyc07g066460.3.1
GO:0046982	protein heterodimerization activity	molecular_function	0.00130228	5.33581	Solyc01g073970.3.1; Solyc06g072040.1.1; Solyc12g099560.2.1
GO:0003700	DNA-binding transcription factor activity	molecular_function	0.00578853	4.74294	Solyc01g105370.4.1; Solyc06g072040.1.1
GO:0003697	single-stranded DNA binding	molecular_function	0.00578853	4.74294	Solyc02g066930.3.1; Solyc09g065840.3.1
GO:0008236	serine-type peptidase activity	molecular_function	0.00578853	4.74294	Solyc02g086830.3.1; Solyc11g066590.2.1
GO:0052689	carboxylic ester hydrolase activity	molecular_function	0.00961363	4.06538	Solyc05g051660.1.1; Solyc09g075710.1.1
GO:0003677	DNA binding	molecular_function	0.0182514	2.29497	Solyc01g073970.3.1; Solyc05g012620.4.1; Solyc06g072040.1.1; Solyc08g082580.3.1; Solyc11g040110.2.1
GO:0000287	magnesium ion binding	molecular_function	0.0280537	2.09247	Solyc02g091100.3.1; Solyc04g008740.3.1; Solyc06g069020.4.1; Solyc07g021200.1.1; Solyc08g076410.4.1
GO:0004185	serine-type carboxypeptidase activity	molecular_function	0.0368312	2.58706	Solyc01g087970.3.1; Solyc04g064760.3.1

## Sheet: Up_vs_Down.KEGG_Classification
Classification_level2	Classification_level1	Type	Gene_number	Percentage	Gene
Amino acid metabolism	Metabolism	Up	3	11.54	Solyc01g102660.4.1; Solyc04g008760.3.1; Solyc08g080370.3.1
Amino acid metabolism	Metabolism	Down	3	13.04	Solyc06g062840.4.1; Solyc07g053280.4.1; Solyc10g006400.3.1
Biosynthesis of other secondary metabolites	Metabolism	Up	1	3.85	Solyc05g052240.3.1
Carbohydrate metabolism	Metabolism	Up	2	7.69	Solyc06g060260.3.1; Solyc09g008190.3.1
Carbohydrate metabolism	Metabolism	Down	8	34.78	Solyc01g006510.3.1; Solyc01g104950.4.1; Solyc04g008730.3.1; Solyc04g008740.3.1; Solyc04g054740.3.1; Solyc07g005390.3.1; Solyc07g006650.4.1; Solyc08g013860.3.1
Energy metabolism	Metabolism	Up	3	11.54	Solyc04g074550.4.1; Solyc06g075810.3.1; Solyc10g054420.2.1
Energy metabolism	Metabolism	Down	2	8.7	Solyc08g013860.3.1; Solyc09g091170.4.1
Glycan biosynthesis and metabolism	Metabolism	Up	1	3.85	Solyc10g085220.3.1
Glycan biosynthesis and metabolism	Metabolism	Down	1	4.35	Solyc04g008730.3.1
Lipid metabolism	Metabolism	Down	1	4.35	Solyc04g008730.3.1
Metabolism of cofactors and vitamins	Metabolism	Up	3	11.54	Solyc03g113780.3.1; Solyc08g015660.3.1; Solyc11g012100.2.1
Metabolism of cofactors and vitamins	Metabolism	Down	2	8.7	Solyc06g062840.4.1; Solyc07g053280.4.1
Metabolism of other amino acids	Metabolism	Up	2	7.69	Solyc06g060260.3.1; Solyc09g007150.3.1
Metabolism of terpenoids and polyketides	Metabolism	Up	1	3.85	Solyc12g009930.3.1
Nucleotide metabolism	Metabolism	Up	1	3.85	Solyc11g012100.2.1
Nucleotide metabolism	Metabolism	Down	2	8.7	Solyc04g008740.3.1; Solyc10g086190.3.1
Folding, sorting and degradation	Genetic Information Processing	Up	2	7.69	Solyc06g074210.3.1; Solyc08g078700.2.1
Folding, sorting and degradation	Genetic Information Processing	Down	3	13.04	Solyc04g079200.3.1; Solyc06g082630.4.1; Solyc09g010630.3.1
Transcription	Genetic Information Processing	Up	2	7.69	Solyc02g066930.3.1; Solyc09g075090.1.1
Transcription	Genetic Information Processing	Down	2	8.7	Solyc09g010190.3.1; Solyc09g010630.3.1
Translation	Genetic Information Processing	Up	6	23.08	Solyc01g056940.4.1; Solyc02g038803.1.1; Solyc06g082580.4.1; Solyc07g065510.4.1; Solyc11g067100.2.1; Solyc12g014390.3.1
Translation	Genetic Information Processing	Down	6	26.09	Solyc01g098880.3.1; Solyc01g104370.4.1; Solyc03g097290.4.1; Solyc03g112360.1.1; Solyc06g069020.4.1; Solyc07g063140.1.1
Transport and catabolism	Cellular Processes	Up	1	3.85	Solyc02g091100.3.1
Transport and catabolism	Cellular Processes	Down	1	4.35	Solyc09g010630.3.1

## Sheet: selected DEPs 
Accession	Protein_id	Description	LN1	LN2	LN3	MTLN1	MTLN2	MTLN3
HH3.2	Solyc01g073970.3.1	Histone H3.2	283777	253514	296671	224769	156762	199203
NCD-2	Solyc01g105370.4.1	Nitronate monooxygenase	3972.16	6588.36	6327.74	17463.6	17030.1	16165
CB5-A	Solyc05g012080.3.1	Cytochrome b5 isoform A	9229.29	9678.18	9481.77	14770.6	11221.2	12485.6
CLPF	Solyc05g012620.4.1	Clp protease adapter protein ClpF, chloroplastic	25107	28237.1	27965.6	33124.4	32957.8	32759.1
HIDM1	Solyc05g051660.1.1	2-hydroxyisoflavanone dehydratase	12415.5	5224	8561.69	20318.6	20238.5	18347.4
CHI3	Solyc05g052240.3.1	Probable chalcone--flavonone isomerase 3	3229.04	5457.74	5150.21	18367.3	15269.4	14130.9
NFYC1	Solyc06g072040.1.1	Nuclear transcription factor Y subunit C-1	27908.5	30290.6	30277.4	32476.9	35454	35050.1
KELP	Solyc08g082580.3.1	RNA polymerase II transcriptional coactivator KELP	2435.44	2681.69	1722.84	3231.87	3428.41	3072.39
TOC159	Solyc09g074940.3.1	Translocase of chloroplast 159, chloroplastic	46620.1	45803.4	37457.9	67007.7	81427.9	77257.7
HIDM2	Solyc09g075710.1.1	2-hydroxyisoflavanone dehydratase	8688.08	9385.6	5049.24	12937.6	12973.2	11454.3
CLPR1	Solyc10g049710.2.1	ATP-dependent Clp protease proteolytic subunit-related protein 1, chloroplastic	69648.8	71150.9	76682	124480	125304	103613
RAD52-2	Solyc11g040110.2.1	DNA repair RAD52-like protein 2, chloroplastic	13082.4	11763.3	13150.3	15333	14752.5	16896.2
PRMT13	Solyc12g099560.2.1	Probable histone-arginine methyltransferase 1.3	2734.8	2893.59	3089.73	4695.51	3622.45	3398.23
